# Supplementary material for: Cholesterol Metabolism by Uncultured Human Gut Bacteria Influences Host Cholesterol Level
Source: Cell Host Microbe. 2020 Aug 12;28(2):245–257.e6. doi: 10.1016/j.chom.2020.05.013 (PMC7435688; doi:10.1016/j.chom.2020.05.013)
Supplement: Table S1. Strains Tested for Coprostanol Formation in Monoculture, Related to Figure 2 [file mmc2.xlsx]

## Sheet: Table S1. Strains tested
	Table S1. Strains tested for coprostanol formation in monoculture
	Strain	Growth Condition 1	Growth Condition 2	Comments	Activity?
	Bacteroides dorei DIAB13	Basal Cholesterol media	1:1 (BHI Hemin Vitamin K:Basal Cholesterol media)	Grown anaerobically	No
	Bacteroides dorei DIAB58	Basal Cholesterol media	1:1 (BHI Hemin Vitamin K:Basal Cholesterol media)	Grown anaerobically	No
	Bacteroides dorei DIAB59	Basal Cholesterol media	1:1 (BHI Hemin Vitamin K:Basal Cholesterol media)	Grown anaerobically	No
	Bacteroides dorei Novartis 291	Basal Cholesterol media	1:1 (BHI Hemin Vitamin K:Basal Cholesterol media)	Grown anaerobically	No
	Bacteroides dorei Novartis 331	Basal Cholesterol media	1:1 (BHI Hemin Vitamin K:Basal Cholesterol media)	Grown anaerobically	No
	Bacteroides dorei Novartis 631	Basal Cholesterol media	1:1 (BHI Hemin Vitamin K:Basal Cholesterol media)	Grown anaerobically	No
	Bacteroides dorei Novartis 662	Basal Cholesterol media	1:1 (BHI Hemin Vitamin K:Basal Cholesterol media)	Grown anaerobically	No
	Bacteroides dorei Novartis 667	Basal Cholesterol media	1:1 (BHI Hemin Vitamin K:Basal Cholesterol media)	Grown anaerobically	No
	Bifidobacterium longum ATCC 15697	MRS medium with 0.15% (wt/vol) L-cysteine HCL with 100uM cholesterol	1:1 (MRS+Cysteine:Basal Cholesterol media)	Grown both anaerobically and aerobically	No
	Bifidobacterium bifidum ATCC 29521	MRS medium with 0.15% (wt/vol) L-cysteine HCL with 100uM cholesterol	1:1 (MRS+Cysteine:Basal Cholesterol media)	Grown both anaerobically and aerobically	No
	Bifidobacterium catenalum ATCC 27539	MRS medium with 0.15% (wt/vol) L-cysteine HCL with 100uM cholesterol	1:1 (MRS+Cysteine:Basal Cholesterol media)	Grown both anaerobically and aerobically	No
	Bifidobacterium animalis ATCC 700541	MRS medium with 0.15% (wt/vol) L-cysteine HCL with 100uM cholesterol	1:1 (MRS+Cysteine:Basal Cholesterol media)	Grown both anaerobically and aerobically	No
	Bifidobacterium adolenscentis ATCC 15703	MRS medium with 0.15% (wt/vol) L-cysteine HCL with 100uM cholesterol	1:1 (MRS+Cysteine:Basal Cholesterol media)	Grown both anaerobically and aerobically	No
	Lactococcus lactis DIABIMMUNE Isolate DIAB158	MRS medium with 0.15% (wt/vol) L-cysteine HCL with 100uM cholesterol	1:1 (MRS+Cysteine:Basal Cholesterol media)	Grown both anaerobically and aerobically	No
	Lactobacillus crispatus	MRS medium with 0.15% (wt/vol) L-cysteine HCL with 100uM cholesterol	1:1 (MRS+Cysteine:Basal Cholesterol media)	Grown both anaerobically and aerobically	No
	Lactobacillus gasseri DSM 20243	MRS medium with 0.15% (wt/vol) L-cysteine HCL with 100uM cholesterol	1:1 (MRS+Cysteine:Basal Cholesterol media)	Grown both anaerobically and aerobically	No
	Lactobacillus rhamnosus DIAMIMMUNE Isolate DIAB117	MRS medium with 0.15% (wt/vol) L-cysteine HCL with 100uM cholesterol	1:1 (MRS+Cysteine:Basal Cholesterol media)	Grown both anaerobically and aerobically	No
	Eubacterium coprostanoligenes	Basal Cholesterol media		Grown anaerobically	Yes
	Faecalibacterium prausnitzii ATCC 27766	Basal Cholesterol media	1:1 (BHI Hemin Vitamin K:Basal Cholesterol media)	Grown anaerobically	No
	Coprococcus comes ATCC 27758	Basal Cholesterol media	1:1 (BHI Hemin Vitamin K:Basal Cholesterol media)	Grown anaerobically	No
	Ruminoccus bromii ATCC 27255	GAM plus 1% Glucose broth + 100uM cholesterol	1:1 (GAM plus 1% Glucose broth:Basal Cholesterol media)	Grown anaerobically	No
	Clostridium leptum DSM753	GAM plus 1% Glucose broth + 100uM cholesterol	1:1 (GAM plus 1% Glucose broth:Basal Cholesterol media)	Grown anaerobically	No
