# Supplementary material for: Cholesterol Metabolism by Uncultured Human Gut Bacteria Influences Host Cholesterol Level
Source: Cell Host Microbe. 2020 Aug 12;28(2):245–257.e6. doi: 10.1016/j.chom.2020.05.013 (PMC7435688; doi:10.1016/j.chom.2020.05.013)
Supplement: Table S2. Amino Acid Sequence of Proteins of Interest in This Study, Related to Figure 3 [file mmc3.xlsx]

## Sheet: Table S2. ProteinsInStudy
	Table S2. Amino acid sequence of proteins of interest in this study
	Species	Name	NCBI Accession number	Amino Acid Sequence
	Eubacterium coprostanoligenes	ECOP140	WP_078768704.1	MTHENLKGRVAVVTGGGGVLCGQFAQTLAKQGCKVAVLDLNEAAAQACADEIVANGGEAIAVGCNVLDSESMQNARKIINEKLGTCDILLNGAGGNNPKGTTTKDTLEQIDLVQKDENVKTFFDLDADGISFVFNLNFLGTLIPTQVFARDMVEKEHACIVMITSMNAFRPLTRIPAYSAAKAAVKNFTEWMAVHFAPMGIRVNAIAPGFFSTKQNATLLWNEDGTPTARTGKILAATPMNRFGEPEELDGTLLFLCDEAYSGFITGVNIPVDGGFNAYSGV
	Eubacterium coprostanoligenes	ECOP170	WP_078769004.1	MSTCWLQGKTVVVTGASGGMGAGIAATLIKKHGCTVIGVARNEKKMLKFVDELGETYAKQFSYELFDVSSKENWEKFAEELQEKGVKVDVLINNAGILPKFKRFDRYSYEEIERAMNINFYSCVYSVKTMLPMLLQSSTPAIINIDSSAALMTLAGTSMYSASKAALKGFTEALRVEFQGKMFVGLVCPGFTKTDIFSGQGDADMSNGAKVMDMISTDCDKMVKMIMFGIEHKTPMQVHGFDAHAMSVFNRLMPVYGSKLFSSIMRMSNVDIFKEVFSD
	Eubacterium coprostanoligenes	ECOP452	WP_078767936.1	MDKKLLGKVIVVSGGTKGVGRAASEEFARQGAKVVIGGRDEESALKSIRIMRTYGSDGLFVHTDLLNIDDCKNLFDKAYEKFGRIDGFFNYAGVTPVSPLDTCDEDTFDWVMDVNFKSCFFCCQQAIKYMRESGGGSIVLTGSAHAWGGQKDRAAYACSKGVLLTLMEHIAHNYAVEQIRCNYLTLGWTPTEGEVSLRISQGESEAELRQRASDILPMGRMLERTDYLEGLVYLMSDSSSMMTGSTFRITAGEYI
	Eubacterium coprostanoligenes	ECOP726	WP_078768913.1	MKKALITGGATGIGKATAILLQQNGYDVYITYNQTKPDYEVNAIKCNLENIDEIESAVESIGRVDLLVNNAGVSIIKMINDITVEDYEKMTAVNERAVYFASKFSALKMIREQSGAIINISSMWGQVGASCETLYSMTKAGIIGLTKALAKELAPSNITVNCIAPGIIDTRMNNMFDAEELKEEVPLGRLGTPEEIAQAVLFLAESPYITGQILGVNGGAII
		>G140183_k105_49941_12		MDKNWLNFKTVIVTGASSGMGKGIAEKLIKEHGCTVIGVARSEQKMQKFVEELGEYKDRFSYQLFDVSSLENWENFRKYLEDNRIQPDILINNAGILPKFDKFQHYTIEEIERAMNINFYSAVYSMHILLPLLLKSPSAAIINVDSSASLMSLAGTSVYSASKSALKSLTESLREELRGKCYVGIVCPGFTKTDIFRNQGSSDEKAQKMLNMVSTSCDKMVKLIMHGVGNQRELMVFGKDAAFMNYFGRIMPVLGGRLFSAVMKMSKLPLFDGVFKED
	msp_0741	>G140899_k105_13945_6		MNTNWMNNKTVIITGASGGMGKGVAERLIKEHGCTVIGIARSEEKMKKVVEELGEYADKFSYQLFDVSVEQNWIDFVTYLRDNNIHPDVLINNAGILPKFDRFQNYTIDYIKKAMDINFYSAVYSIHALLPVLLESSTPAIINVDSSAALMTLAGTSVYSASKAALKSLSEALREELRGKCYVGIVCPGFTKTDIFRDQSSTDDKGTKMLNAVSTPCDKMVNMIMRDIKLKRPLGVHGFDAAFMNYFGRIMPVQGGRLFSTVMKVSKLPLFDPVFKD
	msp_0196	>ERR2017635_k103_44512_154	CCY92842.1	MDQNWMNNTTVIVTGASGGMGKGIAESLIVDHGCTVIGIARSEEKMKKVVEELGPNAEKFSYKLFDVSVEQNWIDFAKYLEDNDIHPDILVNNAGILPKFDRFEHYSMADIEKAMNINFYSAVYSIHTLLPMILKSKTPGIINIDSSASLMSLAGTSVYSASKAALKSLSESLREELRGKCYVGIVCPGFTKTDIFRSQDASDAKGQKMLNAVSTSCDRMVKMIMHDIRTRRPLGVHGFDAAFMNYFGRLMPVLGGHIFSSVMKISKLPLFDPVFKD
	msp_0562	>G140757_k105_15337_2		MWMQGKTVVITGASSGMGKGIAQRLIVDYGCNVIGIARSEQKMKKFVEELGFYAGKFSYRLFDVSVRENWENFAAELKENGTKIDVLINNAGILPKFKRFDRYTIEDIENVMNINFYSAVYGSKILFDQLMESDTPAIINVDSSAALMALAGTSAYSASKSALKSLTEAMREEYRGKMYIACVCPGFTKTDIFRNQGETSGKGEKAMNMISTDCDKMVDMIVRGIAHHKALQVHGKDAFFMDVFSRLLPVNGPRLFSNVMRMAKLDLFDGVFKD
	msp_0676	>MSMA26BX_R_k105_8138_1		MWMQGKTVVITGASSGMGKGIAEKLIKEYGCNVIGVARSEVKMKKFVEELGFYAGKFSYELFDVSVKENWEKFSQQLKDNGTKIDVLINNAGILPKFMRFDRCSIEDIEKVMNINFYSAVYGSKYLFDQLMESDTPAIINVDSSAALMSLAGTSAYSASKSALKSLSEAMREEYRGKMYVGIVCPGFTKTDIFRNQGETSGKGQKVMNMISTDCDKMVKMIVNGIAHQKALQVHGKDAWAMDIFGKLLPVNGSRLFSSVMRMANIDLFDGVFKD
	msp_0638	>G48784_k105_68315_28		MWMQGKTVVITGASSGMGKGIAEKLIKEYGCNVIGVARSEAKMKKFVEELGFYAGKFSYQLFDVSVKENWEKFSQQLKDNGTKIDVLINNAGILPKFMRFDRCSIEDIEKVMNINFYSAVYGSKYLFDQLMESDTPAIINVDSSAALMSLAGTSAYSASKSALKSLSEAMREEYRGKMYVGIVCPGFTKTDIFRNQGETSGKGQKVMNMISTDCDKMVKMIVNGIAHQRALQVHGKDAWAMDIFGKLLPVNGSRLFSSVMRMANIDLFDGVFKD
	msp_0654	>G89005_k105_31711_1		MACWLDGKTVVVTGASGGMGAGIAATLIKKHGCTVIGIARSEPKMLKFIDELGPTYASQFSYKLFDVSIKENWENFAQELQDNDTKIDILINNAGILPKFKRFDRYSYDEIEKAMNINFYSCIYSTKTLLPMLLESPTPGVINIDSSAALMTLAGTSMYSASKAALKGFTEALRVEFQGKMYVSLVCPGFTKTDIFRDQGTESNSKGQKVMDMISTDCDLMVKMIMKGIEFKAPMQVHGLDAHAMSICNRIAPVYGSKLFSAVMRMANVDIFKEVFND
	msp_0759	>G139953_k105_6325_8		MNECWLHGKTVVVTGASGGMGAGIAGTLIKKHGCTVIGVARNEKKMLKFIDELGDSYAKQFSYKLFDVSKKENWENFYQELRDNGVKVDILINNAGILPKFKRFDKYSYEEIDMAMNINFYSSVYSVKTMLPMLLESSTPAVINIDSSAALMTLAGTSMYSASKAALKGFTEALRIEFKDKMYVGLVCPGFTKTDIFRGQTGVNMDSGAKAMDMISTDCDKMVKMIMFGIEHKMPMQVHGFDAHAMSVANRLMPVYGSKLFSAVMRMANVDIFKEVFSD
	msp_0701	>MSM5LLF6_R_k105_38794_2		MNTCWLQGKTVVVTGASGGMGAGIAATLIKKHGCTVIGVARNEKKMLHFIEELGETYAKQFSYELFDVSVKENWENFANELNEKGIKVDILINNAGILPKFKRFDKYSYDEIERAMNINFYSCVYSVKTMLPMLLKSSTPAIINIDSSAALMTLAGTSMYSASKAALKGFTEALRVEFQGKMYVGLVCPGFTKTDIFSGQGDADMSSGAKVMDMISTDCDKMVKMIMFGIEHKAPMQVHGFDAHAMSVFNRLMPVYGSKLFSSVMRMANVDIFKEVFSD
		>G88790_k105_50573_1		MSTCWLQGKTVVVTGASGGMGAGIAATLIKKHGCTVIGVARNEKKMLKFVDELGETYAKQFSYELFDVSSKENWEKFAEELQEKGVKVDVLINNAGILPKFKRFDRYSYEEIDRAMNINFYSCVYSVKTMLPMLLQSSTPAIINIDSSAALMTLAGTSMYSASKAALKGFTEALRVEFQGKMFVGLVCPGFTKTDIFSGQGDADMSNGAKVMDMISTDCDKMVKMIMFGIEHKTPMQVHGFDAHAMSVFNRLMPVYGSKLFSSIMRMANVDIFKEVFSD
	msp_0764	>G48791_k105_70309_15		MSDCKCCVGGDWLSGKTVIVTGASGGMGAGIAATLIKKHACRVVGVARSETKMLKFIEELGPTYAEQFSYKLFDVSDKAAWESFAEELAEEGIRPSVLINNAGILPKFKRFDRYSYEEIERAMNINFYSCVYGVKTFLPVLLEEEDPAIINVDSSAALMTLAGTSMYSASKAALKGFTEALRVEFKNKMYVGLVCPGFTKTDIFRDQKNEGGKGQKVMDMISTDCDLMVKMIMFGIAHKRPMMVHGLDAHAMSVFNRLLPVKGSELFSLVMKVADIDLFNDVFKD
	msp_0910	>ERR2017598_k103_131885_26		MSNCTNAICGDWLNGKTVIVTGASGGMGAGIAATLIKKHNCRVVGVARNEAKMLKFIEELGPMYKDQFSYKLFDVSSREAWENFAKELEEEGIVPSVLVNNAGILPKFKRFDRYSYDEIERAMNINFYSCVYGVKTFLPVLLTQDDPGIINVDSSAALMTLAGTSMYSSSKAALKGFTEALRVEFKGKCYVGLVCPGFTKTDIFRDQSNSGGKGQKVMDMISTDCDLMVKMIMFGIEHKRPMMVHGLDAHAMSVFNRLLPVAGSELFSAIMKMADIDLFSEVFKD
	msp_0205	>ERR2017655_k103_67238_7	CDC32069.1	MSDFTKAICGDWLNGKTVIVTGASGGMGAGIAATLIKKHNCRVVGVARNEAKMLKFIEELGPMYKDQFSYKLFDVSSREAWENFASELAEEGIVPSVLVNNAGILPKFKRFDRYSYEEIEKAMNINFYSCVYGVKTFLPVLLTQDDPGIINVDSSAALMTLAGTSMYSSSKAALKGFTEALRVEFRGKCYVGLVCPGFTKTDIFRDQSNAGGKGQKVMDMISTDCDLMVKMIMFGIEHKRPMMVHGLDAHAMSIFNRLLPVAGSELFSAIMKMADIDLFSEVFDD
	msp_0421	>ERR2017515_k79_109830_2	CDD65189.1	MSDYTKALCGDWLNGKTVIVTGASGGMGAGIAATLIKKHNCRVVGVARNEAKMLKFIEELGPMYKDQFSYKLFDVSSREAWENFASELEEEGIVPSVLVNNAGILPKFKRFDRYSYEEIEKAMNINFYSCVYGVKTFLPVLLTQDDPGIINVDSSAALMTLAGTSMYSSSKAALKGFTEALRVEFKGKCYVGLVCPGFTKTDIFRDQSNAGGKGQKVMDMISTDCDLMVKMIMFGIEHKRPMMVHGLDAHAMSIFNRLLPVAGSELFSAIMKMADIDLFSEVFDN
		>MSM9VZOK_R_k105_36925_1		MYCWLDSKTVVVTGASGGMGAGIAATLIKKHGCKVIGVARSESKMLKFIEELGPTYAEQFSYKLFDVSVRENWENFYNELVEEGVQVDVLINNAGILPKFKRFDRYSYEEIERAMNINFYSCVYSVKTFLPMLLKSSTPGIVNIDSSAALMSLAGTSMYSASKAALKGFTEALREEFRGKCYVGLVCPGFTKTDIFRSQDEGSGKGEKVINMISTNCDTMVKMIMFGIEHKQALQIHGMDAHAMSVFGKLLPVNGSRLFSAIMKAADIDLFAEVFKNE
	msp_0238	>G104929_k105_46920_10	OKZ83277.1	MYCWLDGKTVVVTGASGGMGAGIAATLIKKHGCTVIGVARSEPKMLKFIEELGPTYAQQFSYKLFDVSVKENWENFYNELVEEGVQVDVLVNNAGILPKFKRFDRYSDEEIERAININFYSCVYSVKTFLPMLLQSTDPGIVNIDSSAALMSLAGTSMYSASKAALKGFTEALREEFRGKCYVGLVCPGFTKTDIFRGQSNAGGKGEKVINMISTDCDLMVKMIMFGIEHKQALQIHGVDAHAMSVFGKLLPVNGSRLFSAVMKAADIDLFKEVFKDDAELAE
	msp_0640	>G140022_k105_20980_2		MSNCWLNGKTCVVTGASGGMGAGIAATLIKKHGCKVIGVARSEPKMIKFIEELGPTYAEQFSYKLFDVSKKENWDNFVEELQADGVKVDILVNNAGILPKFKRFDRYDMDEIERAININFYSCVYSIKAMLPMLLESPEGGIVNIDSSAALMSLAGTTMYSASKAALKGFTEALREEFRGKLFVGLVCPGFTKTDIFRDQKNEGGKGQKIMDMISTDCDLMVKMIMFGLEHKQQLQIHGMDAHAMSVFGKLLPVNGSRLFSAIMKAADIDLFKDVFND
	msp_0476	>HSM67VEO_R_k105_8042_1	CDA13266.1	MSNCWLSGKTCVVTGASGGMGAGIAATLIKKHGCKVIGVARSEPKMKKFIEELGPTYAEQFSYKLFDVSKNENWVNFAQELKDEGVKIDVLVNNAGILPKFKRFDRYEMDEIEKAININFYSCVYSIKALLPMLLESNDPGIVNIDSSAALMSLAGTSMYSASKAALKGFTEALREEFRGKIYVGLVCPGFTKTDIFRDQKNDGGKGQKVMDMISTDCDLMVKMIMFGIEHKQALQIHGMDAHAMSVFGKLLPVNGSRLFSAIMKAADIDLFNDVFRN
	msp_0645	>G72720_k105_63499_8		MSNCWLSGKTCVVTGASGGMGAGIAATLIKKHGCKVIGIARSEPKMKKFIEELGPTYAEQFSYKLFDVSKNENWVNFAQELKDEGVKIDVLVNNAGILPKFKRFDRYEMDEIEKAININFYSCVYSIKALLPMLLESNDPGIINIDSSAALMSLAGTSMYSASKAALKGFTEALREEFRGKVYVGLVCPGFTKTDIFRDQKNDGGKGQKIMDMISTDCDLMVKMIMFGIEHKQALQIHGMDAHAMSVFGKLLPVNGSRLFSAIMKAADIDLFNDVFRN
		>G88988_k105_31485_1		MSNWLDGKTCIVTGASGGMGAGIAATLIKKHGCRVIGVARSETKMLKFIEELGPTYAKQFSYKLFDVSKNENWVNFVKELEEEDINVDVLVNNAGILPKFKRFDRYDMDEIEKAININFYSCVYSIKALLPMLMKSSDPGIINIDSSAALMSLAGTSMYSASKAALKGFTESLREEFRGKIYVGLVCPGFTKTDIFRDQKNDGGKGQKVMDMISTNCDIMVKLIMFGIENKQALQVHGMDAHAMNIFGKLFPVNGSRLFSAIMKAADIDLFSEVFKD
	msp_0672	>G36365_k105_42273_10		MSNWLDGKTCIVTGASGGMGAGIAATLIKKHGCRVIGVARSETKMLKFIEELGPTYAEQFSYKLFDVSKNENWVNFVKELEEENINVDVLVNNAGILPKFKRFDRYEMDEIEKAININFYSCVYSTKALLPMLMKSSDPGIINIDSSAALMSLAGTSMYSASKAALKGFTESLREEFRGKIYVGLVCPGFTKTDIFRDQKNDGGKGQKVMDMISTNCDTMVKLIMFGIEHKQALQVHGMDAHAMNVFGKLLPVNGSRLFSAIMKAADIDLFSEVFKD
		>G141014_k105_89139_1		MSNWLDGKTCIVTGASGGMGAGIAATLIKKHGCRVIGIARSEPKMLKFIEELGPTYAEQFSYKLFDVSKNENWTKLVEELEEEDIQVDVLINNAGILPKFKRFDRYDMDEIENAININFYSCVYSIKALLPMLLKSSDPGIVNIDSSAALMSLAGTSMYSASKAALKGFTESLREEFRGKIYVGLVCPGFTKTDIFRGQKNDGGKGQKVIDMISTDCDLMVKLIMFGIEHKQALQIHGVDAHAMNIFGKLLPVNGSRLFSAVMKAADIDLFSEVFKD
	msp_0602	>MSM79H9K_R_k105_2566_3		MSNWLDGKTCIVTGASGGMGAGIAATLIKKHGCRVIGIARSEPKMLKFIEELGPTYAQQFSYKLFDVSKNENWINLVSELEENNIQVDVLVNNAGILPKFKRFDRYDMSEIENAININFYSCVYSIKALLPMLMKSSDPGIINIDSSAALMSLAGTSMYSASKAALKGFTESLREEFRGKVYVGLVCPGFTKTDIFRDQKNAGGKGQKVINMISTDCDLMVKMIMFGIEHKQALQVHGVDAHAMNIFGKLLPVNGSRLFSAVMKAADIDLFSEVFKD
	msp_0522	>G139962_k105_44646_2		MSNWLDGKTCIVTGASGGMGAGIAATLIKKHGCRVIGIARSEPKMLKFIEELGPTYAEQFSYKLFDVSKNENWIQLVSELEEENIQVDVLVNNAGILPKFKRFDRYDMDEIEKAININFYSCVYSIKALLPMLMKSSDPGIINIDSSAALMSLAGTSMYSASKAALKGFTESLREEFRGKVYVGLVCPGFTKTDIFRDQKNDGGKGQKVINMISTDCDLMVKLIMFGIEHKQALQIHGVDAHAMNIFGKLLPVNGSRLFSAVMKAADIDLFSEVFKD
	msp_0522	>MSMA26AX_R_k105_23254_2	CCY67041.1	MSNWLDGKTCIVTGASGGMGAGIAATLIKKHGCRVIGIARSEPKMLKFIEELGPTYAEQFSYKLFDVSKNENWVDLAAELEKQNIQVDVLVNNAGILPKFKRFDRYDMDEIEKAININFYSCVYSIKALLPMLMKSSDPGIINIDSSAALMSLAGTSMYSASKAALKGFTESLREEFRGKVYVGLVCPGFTKTDIFRDQKNDGGKGQKVINMISTDCDLMVKLIMFGIEHKQALQIHGVDAHAMNIFGKLLPVNGSRLFSAVMKAADIDLFSEVFKD
	msp_0832	NODE_2899_length_3227_cov_2.929382_2		MSNCWLNGKTCIVTGASGGMGAGIAATLIKKHGCKVIGVARSEPKMKKFIEELGPTYAEQFSYKLFDVSKNENWVEFAEELKEQGVKVDVLVNNAGILPKFKRFDRYDMQEIENAININFYSCIYSIKAFLPMLLESDDPGIINIDSSAALMSLAGTSIYSASKAALKGFTESLREEFRGKVYVGLVCPGFTKTDIFRDQKNEGGKGEKIMNMISTDCDLMVKMIMFGIAHKQALQIHGMDAHAMSVFGKLLPVSGSRLFSAIMKAADIDLFDDVFKD*
	GeversD_2014__SKBSTL024__bin.4	GeversD_2014__SKBSTL024__bin.4.NODE_187_length_79056_cov_12.9466_75		MTDIKNCVGSDWLSGKTVIVTGASGGMGAGIAATLIKKHGCHVIGVARNEAKMLKFIDELGPTYAEQFSYKLFDVSDKEHWEDFAKELEEAGIRPSVLINNAGILPKFKRFDRYSYDEIERAMNINFYSCVYGVKTFLPVLLQQDDPAIINVDSSAALMTLAGTSMYSASKAALKSFTEALRVEFKGRMYVGLVCPGFTKTDIFRDQKNDGGKGQKVMDMISTDCDRMVKMIMFGIEHKRPRMVHGFDAHAMSVFNRLLPVSGSELFSMIMKAADIDLFDEVFKN
	LeChatelierE_2013__MH0448__bin.22	LeChatelierE_2013__MH0448__bin.22.NODE_1125_length_28240_cov_3.7681_7		MANWLDGKTVVVTGASGGMGAGIAASLIKNHGCTVIGVARSEPKMLKFIEELGDTYAHKFSYKLFDVSVKENWENFAEELKANGTKIDILVNNAGILPKFKRFDRYSYDEIDKAMNINFYSCVYSTKTLLPIILESETPGIINIDSSAALMTLAGTSMYSASKAALKGFTEALRTEFKGKMYVGLVCPGFTKTDIFRNQGQTESNNKGAKVINMISTDCDLMVKMIMFGIEHKAPMQVHGFDAHAMSIFNRLMPVAGSELFSAIMKAAKVDLFDEVFRD
	LoombaR_2017__SID5447_cka__bin.41	LoombaR_2017__SID5447_cka__bin.41.NODE_655_length_18959_cov_9.48154_18		MDKNWLNFKTVIVTGASSGMGKGIAEKLIKVHGCNVIGIARSEKKMKTFVEELGEYADRFSYQLFDVSSLENWVDFRQYLEDNHIKPDILINNAGILPKFDKFQHYTIEEIESAMNINFYSAVYSMHTLLPLLLKSPSAAIINVDSSAALMSLAGTSVYSASKSALKALTESMREELRGKCYVGIVCPGFTKTDIFRNQGSSDEKAQKMLNMVSTSCDKMVKLIMNGIGKQHELMVFGKDAAFMNYFGRMMPVLGGRLFSAVMKMSKLPLFDGVFKED
	Obregon-TitoAJ_2015__NO16__bin.9	Obregon-TitoAJ_2015__NO16__bin.9.NODE_70_length_99956_cov_95.9141_72		MSNCWLDGKTCIVTGASGGMGAGIAATLIKKHGCRVIGVARSEPKMLKFIEELGPVYAEQFSYKLFDVSKNENWIEFAEELKENDIKVDVLVNNAGILPKFKRFDRYDMDEIQKAIDINFYSCVYSIKALLPMLMESDTPGIINIDSSAALMSLAGTSMYSASKAALKSFTESLREEFRGKIYVGLVCPGFTKTDIFRDQKNDGGKGQKVIDMISTDCDLMVKMIMFGIEHKQALQIHGIDAHAMNLFGKLLPVNGSRLFSAVMKAADIDLFSEVFKD
	SmitsSA_2017__TZ_65172__bin.2	SmitsSA_2017__TZ_65172__bin.2.NODE_1437_length_5605_cov_11.0000_ID_11320_3		MECWLNNKTVVVTGASGGMGAGIAATLIKKHNCTVIGVARSEPKMLKFIEELGADYASKFSYRLFDVSVKENWESFAQELKDNGVKVDILVNNAGILPKFKRFDRYSYDEIEKAMNINFYSCIYSTKTLLPMLLESSSPAVINIDSSAALMTLAGTSMYSSSKAALRAFTEALRVEFAGKMYVGLVCPGFTKTDIFRNQGAESNSNGQKVMNMISTDCDIMVKRIMRGIENKYPMQVRGFDAHAMSIANRVAPVYGSKLFSSVMRMANVDIFKEVFSD
	XieH_2016__YSZC12003_36049__bin.90	XieH_2016__YSZC12003_36049__bin.90.NODE_65_length_172820_cov_17.3262_160		MNTNWMNNKTVIITGASGGMGKGVAERLIKEHGCTVIGIARSEEKMKKVVEELGNYADKFSYQLFDVSVEQNWLDFVDYLKENNIHPDVLINNAGILPKFDRFQNYSIDYIKKAMDINFYSAVYSIHALLPLLLESSAPAIINVDSSAALMTLAGTSVYSASKAALKSLSEALREELRGKCYVGIVCPGFTKTDIFRDQSATDDKGTKMLNAVSTPCDKMVNMIMRDIKFKRPLGVHGFDAAFMNYFGRIMPVQGGRLFSAVMKVSKLPLFDPVFKD
	VincentC_2016__MM029.3__bin.33	VincentC_2016__MM029.3__bin.33.NODE_17_length_85923_cov_16.0000_ID_13093_1		MDKNWLDNKTVIVTGASSGMGKGITEKLIKEHGCKVLGVARSEKKMEALVAELGEYASQFSYQLFDVSVRENWENYVAYLNENGIKPDVLINNAGILPKFDRFEHYSVEDIEKAMNINFYSAVYSMHALLPLLLESSSPAIINIDSSAALMSLAGTSVYSASKAALKALTESMREEMRGRCYIGIVCPGFTKTDIFRNQGSSDEKAQKMLNMVSTSCERMVKLIMNGIGHQRSLMVFGPDAGFMNYFGRLMPVTGGRLFSAVMKASKLPLFDGVFKD
	ZellerG_2014__CCIS11015875ST-4-0__bin.2	ZellerG_2014__CCIS11015875ST-4-0__bin.2.NODE_1457_length_13273_cov_6.76297_3		MKNNWLNNKTVIVTGASSGIGRGITLKLIREYNCRVLGIARSKEKMKSLTNELGSDSENFSYLLFDVSKRENWKSFAEYIREKGIKPDILINNAGILPEFKKAESCSCEETERTMNINFYGAVYSMKELLPIILDSPSPAVVNIDSSAALMPLAGTSVYSASKAALKAYTEAVREELRGRCYVGVICPGFTQTDIFRSQNLTEEREQKIIGAVSTSLDYAVKRILKSIAKKRELTVIGADAKFMSIFGRLMPVKCGRAVSRVLKKSGFKLFDGVFK
	UMGS135	UMGS135.NODE_58_length_105574_cov_11.399359_10		MSDCKCCNGDWLSGKTVIVTGASGGMGAGIAATLIKKHGCQVVGVARSESKMLAFIEELGPTYAEQFSYKLFDVSVKENWENFAKELEEEGIVPSVLINNAGILPKFKRFDRYSYDEIERAMNINFYSCVYGVKTFLPVLLQQENPAIINIDSSAALMTLAGTSMYSASKAALKGFTEALRVEFKGKMYVGLVCPGFTKTDIFRDQKNDGGKGQKVMDMISTDCDLMVKMIMFGIEHKRPMMVHGLDAHAMSIFNRMLPVKGSELFSLVMKVADIDLFNDVFKD
	UMGS98	UMGS98.NODE_66_length_99520_cov_4.787935_67		MSECWLHGKTVVVTGASGGMGAGIAATLIKKHGCTVIGVARSESKMLKFIDELGEEYAKQFSYKLFDVSVRENWESFYQELKDNGTKVDVLINNAGILPKFKRFDKYSYEEIDMAMNINFYSSVYSVKTMLPILLESSTPAVINIDSSAALMTLAGTSMYSASKAALKSFTEALRLEFRGRMYVGLVCPGFTKTDIFRGQTGVNMDSGAKAMDMISTDCDKMVKMIMFCIEHKMPMQVHGFDAHAMSVANRIAPVYGSKLFSAVMRMANVDIFKEVFSD
	UMGS233	UMGS233.NODE_1257_length_7712_cov_13.641243_8		MSNCWLNGKTCIVTGASGGMGAGIAATLIKKHGCKVIGVARSEPKMKKFIEELGPTYAEQFSYKLFDVSKNENWVEFAEELKEQGVKVDVLVNNAGILPKFKRFDRYDMQEIENAININFYSCIYSIKAFLPMLLESDDPGIINIDSSAALMSLAGTSIYSASKAALKGFTESLREEFRGKVYVGLVCPGFTKTDIFRDQENEGGKGEKIMNMISTDCDLMVKMIMFGIAHKQALQIHGMDAHAMSVFGKLLPVSGSRLFSAIMKAADIDLFDDVFKD
	UMGS598	UMGS598.NODE_337_length_48542_cov_5.386351_4		MSDCWLNGKTCVVTGASGGMGAGIAATLIKKHGCKVIGVARSEPKMLKFIEELGPAYAEQFSYKLFDVSNNDNWVEFKKELEEQGVQVDILVNNAGILPKFKRFDRYDMDEIERAININFYSCVYSTKAFLPMLLQSDDPGIINVDSSAALMSLAGTSMYSASKAALKGFTESLREEFRGKVFVGLVCPGFTKTDIMRDQVAQGGKGAKIIDMISTDCDLMVKMIMFGIAHKQHLQIHGVDAHAMSVFGKLLPVNGSRLFSAVMKAADVDLFNEVFKD
	UMGS234	UMGS234.NODE_456_length_17773_cov_5.999210_5		MDQNWLNNKTVIVTGASSGMGKGITEKLIKEHGCTVLGVARSQQKMEALVAELGEYADKFSYQLFDVSDRANWDNYLAYLQENNIQPDVLINNAGILPKFDKFQHYSIEEIEKAMNINFYSAVYSMHALLPLLLKSSSPAIINIDSSAALMSLAGTSVYSASKAALKSLTESMREELRGKCYVGIVCPGFTKTDIFRNQGSSDEKAQKMLNMVSTSCDRMVNLIMNGISKQHSLMVFGMDAAFMNYFGRLLPVQGGRLFSAVMKMSKLPLFDGIFKED
	UMGS1867	UMGS1867.NODE_4010_length_3846_cov_3.064363_1		MIYENWLTRATVVITGASGGLGKGIAMKLIERYDCTVIGIARNEEKMKTVVADLGDKADHFSYQLFDVSIEENWKNFAEYLKENDIHPDILINNAGILPKFDRFGNYTIEYIKKAMDINFYSAVYSMHYLMPILLKSSKAAIVNVSSSAALCSLAGTSVYTASKAALKGLTEAAREEYRGECYIGLVCPGFTKTDIFSSQGNGDGSDSFANKAVEMISSSCDSMVRKIVHGISHKKDIMVYGVDAKLMEDGNRLAKVGTSKI
