# Supplementary material for: Cholesterol Metabolism by Uncultured Human Gut Bacteria Influences Host Cholesterol Level
Source: Cell Host Microbe. 2020 Aug 12;28(2):245–257.e6. doi: 10.1016/j.chom.2020.05.013 (PMC7435688; doi:10.1016/j.chom.2020.05.013)
Supplement: Table S3. Oligonucleotides Used in This Study, Related to STAR Methods [file mmc4.xlsx]

## Sheet: Table S3. Oligonucleotides
	Table S3. Oligonucleotides ordered for this study
	Application	Target gene or mutation	Forward/Reverse	Sequence	Species	Other information	Efficiency from gDNA standard curve
	Measuring the expression of proteins in E. coprostanoligenes during growth in cholesterol-containing medium	16S rRNA	F	GTGTGTAGCCCAGCACATAA	E. coprostanoligenes		100.7	Thermocycler conditions: 1) 50oC, 2:00 2) 95oC, 8:30 3) 95oC, 0:10 4) 60oC, 0:10 5) 72oC, 0:10 6) Go to 3, 39X
			R	GCTACGCAAGAGCACTCTAAT
		ECOP140	F	GAGCACGCTTGCATTGTTATG	E. coprostanoligenes		100.8
			R	ACAGCCATCCATTCGGTAAAG
		ECOP170	F	GGGCTTCACAAAGACAGACA	E. coprostanoligenes		99
			R	GTGCTCAATGCCGAACATAATC
		ECOP452	F	GCATCCGATATCCTTCCTATGG	E. coprostanoligenes		99.5
			R	ATGTCGAGCCAGTCATCATC
		ECOP726	F	AAATCGAAAGTGCCGTTGAATC	E. coprostanoligenes		101
			R	CCTCGACTGTGATGTCGTTTAT
	Cloning and expression of putative COR genes using the pET28 vector	>G104929_k105_46920_10	F	GTTTAACTTTAAGAAGGAGATATACCATGTATTGTTGGTTAGACGG	msp_0238	Contains adapter sequences for tag-less insertion into pET28 vector using Gibson assembly
			R	TTAGCAGCCGGATCTCATTACTCCGCCAGCTCGGCGT
		>ERR2017655_k103_67238_7	F	GTTTAACTTTAAGAAGGAGATATACCATGAGTGATTTTACTAAAGC	msp_0421	Contains adapter sequences for tag-less insertion into pET28 vector using Gibson assembly
			R	TTAGCAGCCGGATCTCATTAATCATCAAACACTTCGC
		>ERR2017515_k79_109830_2	F	GTTTAACTTTAAGAAGGAGATATACCATGAGTGATTATACTAAAGC	msp_0421	Contains adapter sequences for tag-less insertion into pET28 vector using Gibson assembly
			R	TTAGCAGCCGGATCTCATCAATCATCGAATACTTCGC
		>ERR2017635_k103_44512_154	Geneblock	ATGGATCAGAATTGGATGAACAATACCACCGTGATCGTTACCGGCGCCAGCGGTGGTATGGGCAAAGGCATCGCCGAATCTTTAATCGTGGACCACGGCTGCACCGTGATTGGCATCGCCCGCAGCGAGGAGAAAATGAAGAAGGTGGTGGAGGAGCTGGGCCCGAATGCCGAGAAGTTCAGCTACAAGCTGTTCGACGTGAGTGTGGAGCAGAACTGGATCGACTTCGCCAAGTATCTGGAGGACAACGACATCCACCCAGACATTTTAGTGAACAATGCGGGCATTTTACCGAAGTTCGACCGCTTCGAACACTACAGCATGGCGGATATCGAAAAGGCGATGAACATCAACTTCTATAGCGCCGTGTACAGCATCCATACTTTACTGCCGATGATT…	msp_0196	Contains adapter sequences for tag-less insertion into pET28 vector using Gibson assembly
		>HSM67VEO_R_k105_8042_1	Geneblock	ACCGTGAACGTTGTGTACACCATCATCTACGGCGGCAAGCTGTTCATGAGCAACTGCTGGCTGAGTGGTAAAACTTGTGTTGTTACCGGTGCGAGCGGTGGTATGGGTGCCGGTATTGCGGCGACTTTAATCAAGAAGCACGGCTGCAAAGTGATCGGCGTTGCGCGCAGCGAACCGAAAATGAAAAAATTTATCGAAGAACTGGGCCCGACGTACGCCGAACAGTTCAGCTACAAGCTGTTCGACGTGAGCAAGAACGAGAACTGGGTGAATTTCGCGCAAGAACTGAAAGACGAGGGTGTGAAGATCGACGTTCTGGTGAACAACGCCGGCATTTTACCGAAATTCAAACGCTTCGACCGCTACGAGATGGACGAAATCGAAAAAGCGATTAATATT…	msp_0476	Contains adapter sequences for tag-less insertion into pET28 vector using Gibson assembly
		>MSMA26AX_R_k105_23254_2	Geneblock	GTTTAACTTTAAGAAGGAGATATACCATGAGTAACTGGCTGGACGGTAAAACGTGCATCGTTACCGGTGCCAGCGGTGGTATGGGTGCCGGTATCGCGGCGACGCTGATTAAAAAGCACGGTTGCCGCGTGATCGGCATTGCCCGCAGCGAACCGAAGATGCTCAAGTTCATCGAGGAGCTGGGTCCGACCTACGCGGAGCAGTTCAGCTACAAACTCTTCGATGTGAGCAAGAACGAAAATTGGGTGGATCTGGCGGCCGAACTCGAGAAGCAGAACATCCAAGTTGACGTGCTGGTTAACAACGCGGGCATCCTCCCGAAGTTCAAGCGTTTCGACCGCTACGACATGGACGAAATCGAGAAGGCGATCAATATTAACTTCTACAGCTGCGTGTACA…	msp_0522	Contains adapter sequences for tag-less insertion into pET28 vector using Gibson assembly
		pET28 backbone	F	TGAGATCCGGCTGCTAA		Amplification of pET28 backbone for tag-less insertion of protein of interest using Gibson assembly
			R	CATGGTATATCTCCTTCTTAAAGTTAAAC
	Mutageneisis of N-HIS tagged ECOP170 in pET28 vector	S139A_ECOP170	F	CGGCTATCATCAATATTGACTCAGCTGCTGCTCTT	E. coprostanoligenes	Paired with Muta2_R
		S138A_ECOP170	F	CGGCTATCATCAATATTGACGCATCTGCTGCTCTT	E. coprostanoligenes	Paired with Muta2_R
		Muta2_R	R	GTCAATATTGATGATAGCCGGTGTGCTTGACTGAA	E. coprostanoligenes
		Y160A_ECOP170	F	CACTTGCAGGCACATCAATGGCCTCTGCATCAAAGGCTGCACTTA	E. coprostanoligenes	Paired with Muta1_R
		S163A_ECOP170	F	CACTTGCAGGCACATCAATGTACTCTGCAGCAAAGGCTGCACTTA	E. coprostanoligenes	Paired with Muta1_R
		S161A_ECOP170	F	CACTTGCAGGCACATCAATGTACGCTGCATCAAAGGCTGCACTTA	E. coprostanoligenes	Paired with Muta1_R
		K164A_ECOP170	F	CACTTGCAGGCACATCAATGTACTCTGCATCAGCGGCTGCACTTA	E. coprostanoligenes	Paired with Muta1_R
		A162S_ECOP170	F	CACTTGCAGGCACATCAATGTACTCTTCATCAAAGGCTGCACTTA	E. coprostanoligenes	Paired with Muta1_R
		Muta1_R	R	CATTGATGTGCCTGCAAGTGTCATAAGAGCAGCAGATGAGTC	E. coprostanoligenes
