# Supplementary material for: Cholesterol Metabolism by Uncultured Human Gut Bacteria Influences Host Cholesterol Level
Source: Cell Host Microbe. 2020 Aug 12;28(2):245–257.e6. doi: 10.1016/j.chom.2020.05.013 (PMC7435688; doi:10.1016/j.chom.2020.05.013)
Supplement: Table S4. Generation of High Quality Draft Genomes for IsmA-Encoding MSPs and Comparison with Previously Published Studies on Metagenomic Species and Results from Commonly Used Microbiome Analysis Software, Related to Figure 4 [file mmc5.xlsx]

## Sheet: Table S4. MSP Genome QC
	Table S4. Generation of high quality draft genomes for COR encoding MSPs and comparison to previously published studies on metagenomic species and results from commonly used microbiome analysis software
	Information generated from genomes in this study											Pasolli_2019		Almeida_2019		Onate_2018		Nielsen_2014		mOTUs2 Results		metaphlan3 Results	metaphlan2 Results
	msp	sample	completness	contamination	contigs	N50	predicted_genes	genome_size	GC	GC_std	AssemblyQuality	Matching MGS in reference dataset	Genes overlapping [%]	Matching MGS in reference dataset	Genes overlapping [%]	Matching MGS in reference dataset	Matching MGS in reference dataset	Matching MGS in reference dataset	Genes overlapping [%]	mOTU	Species	Taxon	Taxon
	msp_0196	ERR2017574	97.9866	0.33557	28	265036	1945	2107046	0.444295	0.0467529	NearComplete	XieH_2016__YSZC12003_36666__bin	52.2365	UMGS264	78.4062	msp_0263	84.5758	MGS_180	75.7841	ref_mOTU_v25_07675	1262882 Eubacterium sp. CAG:180	s__Eubacterium_sp_CAG_180	No Matches
	msp_0196	ERR2017584	97.9866	1.27936	37	280646	1947	2108902	0.446199	0.0662502	NearComplete
	msp_0196	LD11D3	97.9866	0.33557	76	59311	2071	2172355	0.447927	0.0421542	NearComplete
	msp_0196	LD20D3	97.9866	2.31544	244	17153	2084	2152584	0.443997	0.0440464	NearComplete
	msp_0205	ERR2017572	97.9866	4.02685	23	187973	1924	2105267	0.390072	0.0544976	NearComplete	BritoIL_2016__W2	86.9543	UMGS87	77.4428	msp_0268	84.1996	MGS_251	71.8815	No Matches	No Matches	No Matches	No Matches
	msp_0205	LD09D3	84.8078	1.11857	919	1835	1704	1332941	0.394618	0.0254709	MediumQuality
	msp_0238	ERR2017540	97.9866	9.39597	25	322351	2276	2492876	0.5405	0.0701537	MediumQuality	FerrettiP_2018__CA_C10031MS2526FE_t0M15__bin	80.5376	UMGS132	78.7634	msp_0274	85.2688	MGS_217	74.8387	No Matches	No Matches	No Matches	No Matches
	msp_0238	ERR2017632	97.3154	2.01342	20	699527	1860	2035121	0.532055	0.0699693	NearComplete
	msp_0476	G139990	97.3154	6.94631	76	58729	2110	2299589	0.433123	0.0495847	MediumQuality	BackhedF_2015__SID137_M__bin	76.674	UMGS175	76.3447	msp_0546	80.3513	MGS_528	66.9045	No Matches	No Matches	No Matches	No Matches
	msp_0476	G72675	97.3154	0.671141	41	91206	1822	2025401	0.435883	0.0290188	NearComplete
	msp_0522	G139962	97.3154	0	171	21021	1902	2022379	0.465143	0.0386583	NearComplete	BackhedF_2015__SID608_M__bin	87.224	UMGS664	85.0683	msp_0718	88.3807	MGS_678	81.9138	ref_mOTU_v25_07646	1262831 Clostridium sp. CAG:678	s__Clostridium_sp_CAG_678	No Matches
	msp_0522	G48802	97.3154	0.33557	44	156015	2296	2418654	0.452815	0.0580848	NearComplete
	msp_0562	G141047	97.9866	0	80	42851	1988	2166052	0.53033	0.0410337	NearComplete	ZeeviD_2015__PNP_Main_120__bin	75.2515	UMGS905	77.9678	N/A	N/A	N/A	N/A	No Matches	No Matches	No Matches	No Matches
	msp_0562	G72691	97.9866	0	48	77119	1970	2170756	0.528981	0.0322795	NearComplete
	msp_0638	CSM79HGX_R	56.1908	1.05006	814	1163	1316	820804	0.387332	0.0290926	MediumQuality	N/A	N/A	N/A	N/A	N/A	N/A	N/A	N/A	No Matches	No Matches	No Matches	No Matches
	msp_0638	G48784	98.6577	0.223714	44	71792	1712	1858491	0.371793	0.0312932	NearComplete
	msp_0640	G140022	97.9866	0.33557	79	39375	1998	2098843	0.393234	0.0244048	NearComplete	N/A	N/A	N/A	N/A	N/A	N/A	N/A	N/A	No Matches	No Matches	No Matches	No Matches
	msp_0640	MSM6J2HR_R	75.3864	3.17394	866	2022	1763	1402684	0.406049	0.0265132	MediumQuality
	msp_0645	G140031	97.3154	0	18	246568	1593	1761408	0.415729	0.0405383	NearComplete	Bengtsson-PalmeJ_2015__TRAVELRES8__bin	95.2919	UMGS177	96.2335	msp_0910	75.4551	N/A	N/A	meta_mOTU_v25_12567	1262700 Anaerotruncus sp. CAG:528	No Matches	No Matches
	msp_0645	G140065	97.3154	0	26	96669	1716	1881920	0.414721	0.0346369	NearComplete
	msp_0654	CSM7KOTS_R	90.3529	1.02768	576	4240	1953	1731070	0.423087	0.0287583	NearComplete	XieH_2016__YSZC12003_35980__bin	96.6718	UMGS155	96.0061	msp_0792	94.8285	MGS_421	88.6841	meta_mOTU_v25_12629	1897044 Clostridiales bacterium 41_21_two_genomes	No Matches	No Matches
	msp_0654	ERR2017762	97.3154	0	100	33610	1737	1871914	0.421506	0.0264108	NearComplete
	msp_0672	G36365	96.6443	0	123	27531	1892	1968267	0.418729	0.0268578	NearComplete	Bengtsson-PalmeJ_2015__TRAVELRES21__bin	88.7421	UMGS133	86.8922	msp_0946	83.7209	N/A	N/A	meta_mOTU_v25_14481	NA Clostridiales species incertae sedis	No Matches	No Matches
	msp_0672	MSM79H7G_R	97.3154	0.671141	153	19456	1754	1840657	0.419476	0.0261101	NearComplete
	msp_0676	ERR2017531	96.2878	0.223714	205	11108	1680	1632622	0.358049	0.0262905	NearComplete	BackhedF_2015__SID244_12M__bin	86.0119	UMGS213	86.9643	N/A	N/A	N/A	N/A	No Matches	No Matches	No Matches	No Matches
	msp_0676	G48815	98.6577	0.223714	22	163736	1686	1756887	0.357121	0.0160969	NearComplete
	msp_0701	G72734	99.3289	0	41	73029	1805	1921998	0.397007	0.0290552	NearComplete	BritoIL_2016__W1	79.8892	UMGS127	81.8283	N/A	N/A	N/A	N/A	meta_mOTU_v25_12904	290054 Eubacterium coprostanoligenes	No Matches	No Matches
	msp_0701	MSM5LLF6_R	96.1409	2.12528	309	9433	1973	1914994	0.401244	0.0325947	NearComplete
	msp_0741	ERR2017659	97.3154	0	15	321216	1822	2016453	0.426755	0.0202943	NearComplete	BritoIL_2016__W1	79.7475	UMGS230	69.2645	N/A	N/A	N/A	N/A	meta_mOTU_v25_13969	NA Firmicutes species incertae sedis	No Matches	No Matches
	msp_0741	G140899	97.3154	0	25	161151	1764	1939105	0.428543	0.0259599	NearComplete
	msp_0759	ERR2017772	73.7848	3.24385	675	2152	1586	1137192	0.420969	0.0263445	MediumQuality	CM_madagascar__V40_01_1FE__bin	82.913	UMGS508	85.309	msp_1181	67.4023	N/A	N/A	No Matches	No Matches	No Matches	No Matches
	msp_0759	G139953	97.3154	0	63	51651	1586	1710200	0.414716	0.0275038	NearComplete
	msp_0764	G48791	97.9866	0	105	35945	2284	2323442	0.389013	0.0192263	NearComplete	WenC_2017__RA056__bin	68.345	N/A	N/A	N/A	N/A	N/A	N/A	No Matches	No Matches	No Matches	No Matches
	msp_0832	CSM7KORM	83.5123	0.0209732	351	6753	1646	1614240	0.407474	0.0270599	MediumQuality	N/A	N/A	N/A	N/A	N/A	N/A	N/A	N/A	No Matches	No Matches	No Matches
	msp_0832	CSM9X21J	69.8478	0.782998	516	3369	1617	1326828	0.406446	0.0287224	MediumQuality
	msp_0910	ERR2017598	94.3411	1.00671	64	63771	1853	2024884	0.378371	0.0243166	NearComplete	Obregon-TitoAJ_2015__SM34__bin	75.4452	UMGS214	75.1214	N/A	N/A	N/A	N/A	No Matches	No Matches	No Matches	No Matches
