# Supplementary material for: Cholesterol Metabolism by Uncultured Human Gut Bacteria Influences Host Cholesterol Level
Source: Cell Host Microbe. 2020 Aug 12;28(2):245–257.e6. doi: 10.1016/j.chom.2020.05.013 (PMC7435688; doi:10.1016/j.chom.2020.05.013)
Supplement: Table S5. Results from Associations between All Three Fecal Metabolites and Encoder Status for PRISM and HMP2, Related to Figure 5 [file mmc6.xlsx]

## Sheet: Table S5. FecalMetaboliteAssoc
	Table S5. Results from associations between all three fecal metabolites and encoder status for PRISM and HMP2
	Predictor	Cohort	Outcome	n	n_unique	beta	se	lci	uci	p
	Ecop_Homologs_yes_no	PRISM	Cholesterol	151	151	-1.18577	0.153658			1.818e-12
	Ecop_Homologs_yes_no	PRISM	Cholestenone	151	151	0.951097	0.153685			5.96854e-09
	Ecop_Homologs_yes_no	PRISM	Coprostanol	151	151	1.27676	0.127937			3.75238e-18
	Ecop_Homologs_yes_no	PRISM	Coprostanol.OR	151	151	42.7317		11.2793	283.54	1.70856e-06
	Ecop_Homologs_yes_no	HMP2	Cholesterol	455	105	-0.681349	0.0822892			2.67886e-15
	Ecop_Homologs_yes_no	HMP2	Cholestenone	455	105	0.794211	0.0908684			1.00247e-16
	Ecop_Homologs_yes_no	HMP2	Coprostanol	455	105	1.14915	0.083765			1.53843e-34
	Ecop_Homologs_yes_no	HMP2	Coprostanol.OR	455	105	28.9439		13.6422	61.4085	1.79924e-18
