# Supplementary material for: Cholesterol Metabolism by Uncultured Human Gut Bacteria Influences Host Cholesterol Level
Source: Cell Host Microbe. 2020 Aug 12;28(2):245–257.e6. doi: 10.1016/j.chom.2020.05.013 (PMC7435688; doi:10.1016/j.chom.2020.05.013)
Supplement: Table S6. Summary Statistics for the Three Human CVD Cohorts Used in This Study and Results from the Meta-Analysis Investigating Serum Cholesterol Levels, Related to Figure 6 [file mmc7.xlsx]

## Sheet: Table S6. MetaAnalysis
Table S6. Results from the meta-analysis using three studies
Homolog Status	Lipid	Study	n	n.Females	n.CVD	Age (mean, years)	n.Antibiotics_Use*	n.Statin	Lipid Mean (mmol/L)	Lipid SD (mmol/L)	beta	se	lower 95% CI	upper 95% CI	pval	Isq	beta.increment (Encoders by CVD)	se.increment (Encoders by CVD)	p.increment (Encoders by CVD)
Encoders (YES/NO)	TC	CVON	287	125		66.9433	8	70	6.27684	1.11296	-0.130226	0.217256	-0.55604	0.295588	0.548898	N/A	0.18122	0.624889	0.772029
Encoders (YES/NO)	TC	FHS	624	343		55.6538	21	147	4.91167	0.922329	-0.150975	0.0703078	-0.288776	-0.0131747	0.0317654	N/A	-0.144178	0.255832	0.573256
Encoders (YES/NO)	TC	Jie.et.al	193	50		60.7506	0	23	4.3944	1.176	-0.16285	0.2042	-0.563075	0.237376	0.425161	N/A	N/A	N/A	N/A
Encoders (YES/NO)	TC	Random MA									-0.15035	0.0635684	-0.274941	-0.025758	0.018022	0	N/A	N/A	N/A
Encoders (YES/NO)	LDL	CVON	282	125		66.9433	8	70	4.15128	0.967897	0.0314318	0.191907	-0.3447	0.407563	0.8699	N/A	-0.0809768	0.554288	0.883957
Encoders (YES/NO)	LDL	FHS	624	343		55.6538	21	147	3.07705	0.829967	-0.14311	0.0657326	-0.271944	-0.0142765	0.0294691	N/A	-0.0252287	0.239289	0.916067
Encoders (YES/NO)	LDL	Jie.et.al	193	50		60.7506	0	23	2.63433	0.983025	0.0145372	0.176796	-0.331977	0.361051	0.934467	N/A	N/A	N/A	N/A
Encoders (YES/NO)	LDL	Random MA									-0.109444	0.0586628	-0.224421	0.00553319	0.0620915	0	N/A	N/A	N/A
Encoders (YES/NO)	HDL	CVON	287	125		66.9433	8	70	1.33929	0.313396	-0.0735179	0.0638232	-0.198609	0.0515734	0.249363	N/A	-0.322258	0.185208	0.0829656
Encoders (YES/NO)	HDL	FHS	624	343		55.6538	21	147	1.59506	0.503203	0.0368171	0.0364021	-0.0345297	0.108164	0.311825	N/A	-0.0469871	0.132579	0.723155
Encoders (YES/NO)	HDL	Jie.et.al	193	50		60.7506	0	23	0.980176	0.263034	-0.113963	0.0444625	-0.201108	-0.026818	0.0103735	N/A	N/A	N/A	N/A
Encoders (YES/NO)	HDL	Random MA									-0.0457819	0.0522252	-0.148141	0.0565776	0.380691	0.729553	N/A	N/A	N/A
* for CVON Antibiotics_Use presented data is for 2 groups combined (">1x per month" and "=1x per month") against 2 other groups ("Sledom" and "Never")
